# Supplementary material for: Mapping of resistance to corn borers in a MAGIC population of maize
Source: BMC Plant Biol. 2019 Oct 17;19:431. doi: 10.1186/s12870-019-2052-z (PMC6796440; doi:10.1186/s12870-019-2052-z)
Supplement: Supplementary file 3 — Additional file 3: Table S1. A SNPs significantly associated with silking (days from sowing to silking). The significance of the association, and the variance explained by each SNP are included in the table. B SNPs significantly associated with grain yield (g plant− 1). The significance of the association, and the variance explained by each SNP are included in the table. C SNPs significantly associated with plant height (cm). The significance of the association, and the variance explained by each SNP are included in the table. [file 12870_2019_2052_MOESM3_ESM.xlsx]

## Sheet: silking
Table S1. A SNPs significantly associated with silking. The significance of the association, and the variance explained by each SNP are included in the table
Marker	Chr	Pos	p	MarkerR2
S1_44346082	1	44346082	3.0455e-05	0.034029
S1_44346098	1	44346098	3.0455e-05	0.034029
S1_44346106	1	44346106	2.35678e-05	0.0364418
S1_45768008	1	45768008	7.87482e-05	0.0278895
S1_68241700	1	68241700	3.52044e-05	0.0369078
S2_79284243	2	79284243	6.45022e-05	0.0272789
S2_79770025	2	79770025	3.89761e-05	0.030712
S2_79812513	2	79812513	7.96665e-05	0.030015
S2_79872003	2	79872003	8.24505e-05	0.0263585
S2_86437709	2	86437709	2.86254e-05	0.0432945
S2_105042479	2	105042479	9.66137e-05	0.0287512
S2_217880501	2	217880501	6.51023e-05	0.03216
S3_4718988	3	4718988	5.79341e-05	0.0350703
S3_4721310	3	4721310	9.95265e-05	0.0337786
S3_5298808	3	5298808	6.18821e-05	0.0411796
S3_5447465	3	5447465	1.66476e-05	0.0344711
S3_5669160	3	5669160	1.32388e-05	0.0321063
S3_5879642	3	5879642	8.81014e-05	0.047011
S3_5879931	3	5879931	1.0531e-05	0.0587435
S3_6088692	3	6088692	8.66434e-05	0.0357404
S3_28352199	3	28352199	9.97389e-05	0.0362624
S4_19250398	4	19250398	7.28203e-05	0.0290553
S5_21988707	5	21988707	8.3756e-05	0.0393381
S5_24332988	5	24332988	7.52024e-05	0.043746
S5_31543892	5	31543892	2.15262e-05	0.0363634
S5_93238051	5	93238051	9.72947e-05	0.0344376
S5_143975719	5	143975719	5.36512e-05	0.0292863
S5_149998743	5	149998743	7.30615e-05	0.040303
S5_213028225	5	213028225	1.10138e-05	0.0387014
S6_102306952	6	102306952	3.75759e-05	0.0328647
S6_106836229	6	106836229	5.93367e-05	0.0290769
S6_160337259	6	160337259	6.45808e-05	0.0427125
S7_25505913	7	25505913	3.35514e-05	0.0455724
S7_146759534	7	146759534	9.7273e-05	0.0390701
S7_148325519	7	148325519	9.2502e-05	0.0388699
S7_154180660	7	154180660	7.06209e-05	0.0282889
S7_154180666	7	154180666	8.77135e-05	0.027502
S7_155258718	7	155258718	5.59942e-05	0.0322263
S7_155590452	7	155590452	9.57361e-05	0.0277139
S7_155590454	7	155590454	9.57361e-05	0.0277139
S7_158938705	7	158938705	8.78763e-05	0.0397072
S7_160682066	7	160682066	5.78201e-05	0.043264
S7_160682067	7	160682067	5.78201e-05	0.043264
S7_160682068	7	160682068	5.78201e-05	0.043264
S7_160682082	7	160682082	4.39674e-05	0.0444652
S7_164782807	7	164782807	3.8338e-05	0.034337
S7_165253711	7	165253711	4.94508e-05	0.0440597
S8_121797765	8	121797765	3.80785e-05	0.0295299
S8_124357599	8	124357599	6.18447e-06	0.0359041
S8_125197739	8	125197739	3.50701e-05	0.0302207
S8_125197822	8	125197822	8.94701e-05	0.0267809
S8_125473699	8	125473699	3.13932e-06	0.0415228
S8_132878255	8	132878255	1.22331e-05	0.0385479
S8_135352477	8	135352477	4.10555e-06	0.0392698
S8_135455523	8	135455523	5.46868e-05	0.0330332
S8_135455556	8	135455556	4.20797e-05	0.0310678
S8_135455558	8	135455558	6.7114e-05	0.0294053
S8_135716709	8	135716709	5.8753e-06	0.0390962
S8_136043456	8	136043456	9.72852e-05	0.027247
S8_142331283	8	142331283	3.48202e-05	0.0323711
S8_142371636	8	142371636	5.5648e-05	0.0280593
S9_11929348	9	11929348	7.24935e-05	0.0324727
S9_12601606	9	12601606	7.66287e-06	0.0463197
S9_12723640	9	12723640	5.33155e-05	0.0510398
S10_3192554	10	3192554	6.0859e-05	0.0301147
S10_88570718	10	88570718	1.54798e-05	0.037227
S10_97372975	10	97372975	8.29141e-05	0.0277501
S10_97373255	10	97373255	4.21524e-05	0.0303619
S10_105904131	10	105904131	2.3962e-05	0.0359958

## Sheet: grain yield
Table S1. B SNPs significantly associated with grain yield. The significance of the association, and the variance explained by each SNP are included in the table
Marker	Chr	Pos	p	MarkerR2
S1_3708430	1	3708430	5.33747e-05	0.0456812
S1_199075640	1	199075640	1.45066e-05	0.0497231
S1_199075673	1	199075673	1.19877e-05	0.0504055
S1_199075674	1	199075674	1.19877e-05	0.0504055
S1_199075675	1	199075675	1.16459e-05	0.0505757
S1_199075677	1	199075677	1.20318e-05	0.0503912
S1_199075679	1	199075679	1.16459e-05	0.0505757
S1_199075681	1	199075681	1.19877e-05	0.0504055
S1_199075682	1	199075682	1.16459e-05	0.0505757
S1_199075684	1	199075684	1.20318e-05	0.0503912
S1_200077059	1	200077059	4.81399e-05	0.0323588
S1_200077088	1	200077088	4.08083e-05	0.0329802
S1_200408507	1	200408507	7.32445e-05	0.0292981
S1_200408528	1	200408528	8.33353e-05	0.0305809
S1_200479419	1	200479419	4.08844e-06	0.0399949
S1_200801543	1	200801543	8.95625e-05	0.0277341
S1_201847366	1	201847366	8.89192e-05	0.0304741
S1_201872641	1	201872641	3.85146e-05	0.0458844
S1_202160398	1	202160398	2.85813e-05	0.0306848
S1_202647745	1	202647745	1.62679e-05	0.0355308
S1_279899012	1	279899012	4.27918e-05	0.0553738
S1_298985014	1	298985014	5.06167e-05	0.0356594
S1_298986682	1	298986682	4.1721e-05	0.0384849
S3_200876919	3	200876919	5.05015e-05	0.0345495
S3_200876939	3	200876939	5.05015e-05	0.0345495
S3_223537342	3	223537342	7.33976e-05	0.0357722
S3_229992268	3	229992268	4.02937e-05	0.0388123
S4_235761612	4	235761612	5.08531e-05	0.0442561
S5_128333604	5	128333604	1.83189e-05	0.046558
S5_128333610	5	128333610	1.83189e-05	0.046558
S7_33885476	7	33885476	9.09267e-05	0.037386
S8_171634738	8	171634738	8.12257e-06	0.0475282
S9_5656122	9	5656122	2.11599e-05	0.0580762
S9_5656138	9	5656138	2.11599e-05	0.0580762
S9_9966270	9	9966270	5.63747e-06	0.0509033
S9_9966272	9	9966272	6.11832e-06	0.050427
S9_9966291	9	9966291	4.59725e-06	0.0517024
S9_11084679	9	11084679	2.58298e-05	0.0314145
S9_11746822	9	11746822	1.03339e-05	0.0529284
S9_16730049	9	16730049	7.48392e-05	0.028872

## Sheet: plant height
Table S1. C SNPs significantly associated with plant height. The significance of the association, and the variance explained by each SNP are included in the table
Marker	Chr	Pos	p	MarkerR2
S1_16067766	1	16067766	7.27991e-05	0.0389778
S1_34595951	1	34595951	6.87419e-05	0.0348309
S1_34595962	1	34595962	6.87419e-05	0.0348309
S1_37804991	1	37804991	3.59041e-05	0.0434942
S1_37805063	1	37805063	4.83141e-05	0.0296614
S1_38008787	1	38008787	1.5785e-05	0.0519476
S1_38130561	1	38130561	1.18016e-05	0.0457955
S1_46651595	1	46651595	6.25705e-05	0.035577
S1_48547473	1	48547473	9.73512e-05	0.0392595
S1_52632335	1	52632335	8.18615e-06	0.0401974
S1_72022547	1	72022547	8.77107e-05	0.0290916
S1_81431429	1	81431429	8.86905e-05	0.0374661
S1_84413650	1	84413650	3.22407e-06	0.0375269
S1_84413718	1	84413718	3.84762e-05	0.0373575
S1_84413754	1	84413754	4.7064e-05	0.0354247
S1_84414237	1	84414237	1.56304e-05	0.0431668
S1_85051701	1	85051701	3.51166e-06	0.0394611
S1_85051713	1	85051713	3.21995e-06	0.0397544
S1_88530111	1	88530111	5.07103e-05	0.0437131
S1_93797155	1	93797155	4.24115e-05	0.0323092
S1_164954300	1	164954300	1.73914e-05	0.042245
S1_288734104	1	288734104	7.62026e-05	0.0306363
S2_144566348	2	144566348	5.40059e-05	0.044272
S2_187052218	2	187052218	4.29216e-05	0.0412766
S3_140561305	3	140561305	9.49723e-05	0.0452069
S3_147014081	3	147014081	5.42943e-05	0.0436213
S3_147014082	3	147014082	5.42943e-05	0.0436213
S3_147016720	3	147016720	9.01139e-05	0.03157
S3_147016722	3	147016722	8.34639e-05	0.0318771
S3_153782740	3	153782740	7.69344e-05	0.03191
S3_154094173	3	154094173	6.55303e-05	0.0405732
S3_156936844	3	156936844	5.51838e-05	0.0360267
S3_174785091	3	174785091	5.31956e-05	0.0502129
S3_184059175	3	184059175	1.78061e-05	0.0494855
S3_184059191	3	184059191	2.70727e-05	0.0466211
S3_184063479	3	184063479	2.71736e-05	0.0353432
S3_184063480	3	184063480	3.65393e-05	0.0342632
S3_184063482	3	184063482	2.71736e-05	0.0353432
S3_184067189	3	184067189	3.07451e-05	0.0452341
S3_185932864	3	185932864	3.07172e-05	0.0386072
S4_96312333	4	96312333	9.7709e-05	0.0271991
S4_96326688	4	96326688	4.64821e-05	0.0307906
S4_96326739	4	96326739	4.83248e-05	0.0327262
S7_21634288	7	21634288	3.32616e-05	0.0495159
S7_149915464	7	149915464	2.3966e-05	0.0463997
S7_150959775	7	150959775	7.27318e-05	0.0328327
S7_150959776	7	150959776	8.64128e-05	0.0321419
S7_154514480	7	154514480	3.12952e-05	0.0481115
S8_26584843	8	26584843	5.0394e-05	0.034511
S8_71975885	8	71975885	2.79664e-06	0.0631193
S8_81247664	8	81247664	9.90841e-05	0.030459
S8_102951580	8	102951580	4.81502e-05	0.0285186
S8_105322358	8	105322358	8.07765e-05	0.0355814
S9_153036019	9	153036019	9.14722e-05	0.033199
S9_154097300	9	154097300	8.84734e-05	0.0287062
S9_154098509	9	154098509	7.07803e-06	0.0352641
